# Supplementary material for: Unmasking the truth: Experimental evidence of facemask compliance in Bangladesh, Kenya, and Nigeria during the COVID-19 pandemic
Source: PLOS Glob Public Health. 2023 Mar 30;3(3):e0001086. doi: 10.1371/journal.pgph.0001086 (PMC10062667; doi:10.1371/journal.pgph.0001086)
Supplement: S1 Data — list01_organizing_variables_v4ar_r2_v1ar.do: STATA do file used to generate processed dataset from raw dataset (not provided but available upon request from corresponding author). list02_symmary_stat_tables_r2_v1ar.do: STATA do file used to generate Table 1: Summary Statistics, Table B: Balance Test, and Table C: Design Test. list03_descriptive_graphs_r2_v1ar.do: STATA do file used to generate Fig 1: Self-reported mask-wearing in public, by country, Fig 2: Self-reported number of listed activities, by treatment vs. control groups, Fig 3: Stated vs. elicited mask wearing rates, by country, and Fig A: Differences between stated and elicited non-compliance with facemask wearing. list04_analyze_list_experiments_r2_v1ar.do: STATA do file used to generate Table 2: Multivariable analyses for the list experiments and Table 3: Multivariable analyses for stated noncompliance with wearing facemask. list05_differences_by_strata_r2_v1ar.do: STATA do file used to generate Table 4: Comparing Stated and Elicited Facemask Compliance. (ZIP) [file pgph.0001086.s002.zip]

Archive with 16 entries (15 files):
- ReplicationMaterials/
- __MACOSX/._ReplicationMaterials
- ReplicationMaterials/list03_descriptive_graphs_r2_v1ar.do
- __MACOSX/ReplicationMaterials/._list03_descriptive_graphs_r2_v1ar.do
- ReplicationMaterials/list02_symmary_stat_tables_r2_v1ar.do
- __MACOSX/ReplicationMaterials/._list02_symmary_stat_tables_r2_v1ar.do
- ReplicationMaterials/list01_organizing_variables_v4ar_r2_v1ar.do
- __MACOSX/ReplicationMaterials/._list01_organizing_variables_v4ar_r2_v1ar.do
- ReplicationMaterials/list_exp_data_plos_gh.dta
- __MACOSX/ReplicationMaterials/._list_exp_data_plos_gh.dta
- ReplicationMaterials/Readme.txt
- __MACOSX/ReplicationMaterials/._Readme.txt
- ReplicationMaterials/list05_differences_by_strata_r2_v1ar.do
- __MACOSX/ReplicationMaterials/._list05_differences_by_strata_r2_v1ar.do
- ReplicationMaterials/list04_analyze_list_experiments_r2_v1ar.do
- __MACOSX/ReplicationMaterials/._list04_analyze_list_experiments_r2_v1ar.do
