# Supplementary material for: Unmasking the truth: Experimental evidence of facemask compliance in Bangladesh, Kenya, and Nigeria during the COVID-19 pandemic
Source: PLOS Glob Public Health. 2023 Mar 30;3(3):e0001086. doi: 10.1371/journal.pgph.0001086 (PMC10062667; doi:10.1371/journal.pgph.0001086)
Supplement: S1 Data — list01_organizing_variables_v4ar_r2_v1ar.do: STATA do file used to generate processed dataset from raw dataset (not provided but available upon request from corresponding author). list02_symmary_stat_tables_r2_v1ar.do: STATA do file used to generate Table 1: Summary Statistics, Table B: Balance Test, and Table C: Design Test. list03_descriptive_graphs_r2_v1ar.do: STATA do file used to generate Fig 1: Self-reported mask-wearing in public, by country, Fig 2: Self-reported number of listed activities, by treatment vs. control groups, Fig 3: Stated vs. elicited mask wearing rates, by country, and Fig A: Differences between stated and elicited non-compliance with facemask wearing. list04_analyze_list_experiments_r2_v1ar.do: STATA do file used to generate Table 2: Multivariable analyses for the list experiments and Table 3: Multivariable analyses for stated noncompliance with wearing facemask. list05_differences_by_strata_r2_v1ar.do: STATA do file used to generate Table 4: Comparing Stated and Elicited Facemask Compliance. (ZIP) [file pgph.0001086.s002.zip › ReplicationMaterials/list03_descriptive_graphs_r2_v1ar.do]

/*******************************************************************************
* Do File Author: Karen Grepin kgrepin@hku.hk
* Date  of creation: 16 April 2021

* Modified by: Atonu Rabbani atonu.rabbani@bracu.ac.bd
* Date of modification: 12 August 2022

* Objective of this do file: to set up and analyze the list experiment data
* Input: Analytica datafile for Kenya, Nigeria, and Bangladesh
* Output:

Figure 1: Self-reported mask-wearing in public, by country
Figure 2: Self-reported number of listed activities, by treatment vs. control groups
Figure 3: Stated vs. elicited mask wearing rates, by country
Figure A1: Differences between stated and elicited non-compliance with facemask wearing

* Install kict pacakge if necessary ('net install kict' or 'ssc install kict')

*******************************************************************************/

**# Section 0: Preamble

display "`c(username)'"

if "`c(username)'" == "kgrepin"{
	global user "/Users/kgrepin/GlobalHealthPolicy Dropbox/Karen Grepin/RESEARCH PROJECTS/GENDER IN OUTBREAKS/Gates - Gender and COVID Project/Quantitative Surveys/Survey Data"
}
else if "`c(username)'" == "atonurabbani"{
	global dofiles "/Users/atonurabbani/Dropbox/Gates - Gender and COVID Project/Quantitative Surveys/Manuscripts/List experiment/2.dofiles/1_dofiles_Submission"
	global exhibits "/Users/atonurabbani/Dropbox/Gates - Gender and COVID Project/Quantitative Surveys/Manuscripts/List experiment/4.exhibits/RnR2"
}	

**# Section 1: Run the do file to set up the datasets

run "$dofiles/list01_organizing_variables_v4ar_r2_v1ar.do"
cd "$exhibits"

exit

/**# Figure 1

catplot pv_mask [aw = weight4] if pv_mask > 0, over(country) percent(country) ///
	blabel(bar, position(outside) format(%3.1f)) ylabel(none) yscale(range(0 70)) 
	
*	///
*	title("{bf: Figure 1: Self-reported mask wearing}", span size(medium))

gr export Figure_1_Self_reported_mask_wearing.eps, replace
	
**# Figure 2a	
	
catplot list_count [aw = weight4] if list_exp == 0, over(country) percent(country) ///
	blabel(bar, position(outside) format(%3.1f)) ylabel(none) yscale(range(0 45)) ///
	saving(f2a) title("{bf: A: List Counts for Control}", span size(medium)) 

**# Figure 2b	
	
catplot list_count [aw = weight4] if list_exp == 1, over(country) percent(country) ///
	blabel(bar, position(outside) format(%3.1f)) ylabel(none) yscale(range(0 45)) ///
	saving(f2b) title("{bf: B: List Counts for Treatment Groups}", span size(medium)) 

gr combine f2a.gph f2b.gph, ycommon
gr export Figure_2_List_Outcomes.eps, replace	

exit
*/

**# Figure 3
	
* Next we estimate the LINEAR difference in means estimator for the full sample

tempfile results

postfile buffer country question coef lci hci using `results'

forv i = 1(1)3{

	local j = `i'
	quiet mean resp_stated_no_mask if country == `i'

	local country = `i'
	local question = `j'
	mat A = r(table)
	local coef = A[1,1]
	local lci = A[5,1]
	local hci = A[6,1]

	post buffer (`country') (`question') (`coef') (`lci') (`hci')

	local ++j
	quiet kict ls list_count if country == `i', nnonkey(4) condition(list_exp) estimator(linear)

	local country = `i'
	local question = `j'
	mat A = r(table)
	local coef = A[1,1]
	local lci = A[5,1]
	local hci = A[6,1]

	post buffer (`country') (`question') (`coef') (`lci') (`hci')

}

postclose buffer

use `results', clear
gen s = _n
list 

tw (rcap lci hci s) (sc coef s, m(D) mlab(coef) mlabf(%4.3f)), ///
	xlabel(1.5 `""Stated         Elicited" "{bf: Kenya}""' ///
		3.5 `""Stated         Elicited" "{bf: Nigeria}""' ///
		5.5 `""Stated         Elicited" "{bf: Bangladesh}""') ///
	xscale(range(0 7)) xtitle("") ///
	legend(order(2 1) label(2 "Coefficient") label(1 "95% CI")) 
	
	///
*	title("{bf:Figure 3: Not wearing masks in public - Stated and Elicited}", span size(medium))	

gr export Figure_3_Not_mask_wearing_stated_elicited.eps, replace	
	
exit
*/	
/**# List Experiments by Gender

tempfile temp2

postfile buffer country female coef cil cih using `temp2', replace

forv i = 1(1)3{
	forv j = 0(1)1{
		
		kict ls list_count  [pweight = weight4] if country == `i' & resp_female == `j', nnonkey(4) condition(list_exp) estimator(linear)
		
		matrix A = r(table)
		local country = `i'
		local location = `j'
		local coef = A[1,1]
		local cil = A[5,1]
		local cih = A[6,1]

		post buffer (`country') (`location') (`coef') (`cil') (`cih')
	}
}

postclose buffer

use `temp2', clear

sort country female

gen serial = _n

tw	(rcap cil cih serial) ///
	(sc coef serial, mlabel(coef) mlabf(%4.3f) m(D)), ///
	xscale(range(0.5 6.5)) ///
	xlabel(1 `" "Kenya" "Male" "' 2 `" "Kenya" "Female" "' 3 `" "Nigeria" "Male" "' 4 `" "Nigeria" "Female" "' ///
	5 `" "Bangladesh" "Male" "' 6 `" "Bangladesh" "Female" "') ///
	yscale(range(0.25 0.75)) ylabel(0.25(0.1)0.85) ///
	legend(order(2 1) label(2 "Coefficient") label(1 "95% CI")) ///
	xtitle(Country) ytitle(Treatment Difference) ///
	title({bf: Results from List Experiments by Country and Gender}, size(medium) span) ///
	note("Notes: Unweighted results without any covariates.", span)

exit
*/

**# Figure A1 (A version of Figure 3)
	
* Next we estimate the LINEAR difference in means estimator for the full sample

tempfile results

postfile buffer country question coef lci hci using `results'

forv i = 1(1)3{

	local j = `i'
	quiet mean resp_stated_no_mask_1 if country == `i'

	local country = `i'
	local question = `j'
	mat A = r(table)
	local coef = A[1,1]
	local lci = A[5,1]
	local hci = A[6,1]

	post buffer (`country') (`question') (`coef') (`lci') (`hci')

	local ++j
	quiet kict ls list_count if country == `i', nnonkey(4) condition(list_exp) estimator(linear)

	local country = `i'
	local question = `j'
	mat A = r(table)
	local coef = A[1,1]
	local lci = A[5,1]
	local hci = A[6,1]

	post buffer (`country') (`question') (`coef') (`lci') (`hci')

}

postclose buffer

use `results', clear
gen s = _n
list 

tw (rcap lci hci s) (sc coef s, m(D) mlab(coef) mlabf(%4.3f)), ///
	xlabel(1.5 `""Stated         Elicited" "{bf: Kenya}""' ///
		3.5 `""Stated         Elicited" "{bf: Nigeria}""' ///
		5.5 `""Stated         Elicited" "{bf: Bangladesh}""') ///
	xscale(range(0 7)) xtitle("") ///
	legend(order(2 1) label(2 "Coefficient") label(1 "95% CI")) 
	* /// title("{bf:Figure A1: Not wearing masks in public - Stated and Elicited}", span size(medium))	

gr export Figure_A1_Not_always_mask_wearing_stated_elicited.png, replace
