# Supplementary material for: Unmasking the truth: Experimental evidence of facemask compliance in Bangladesh, Kenya, and Nigeria during the COVID-19 pandemic
Source: PLOS Glob Public Health. 2023 Mar 30;3(3):e0001086. doi: 10.1371/journal.pgph.0001086 (PMC10062667; doi:10.1371/journal.pgph.0001086)
Supplement: S1 Data — list01_organizing_variables_v4ar_r2_v1ar.do: STATA do file used to generate processed dataset from raw dataset (not provided but available upon request from corresponding author). list02_symmary_stat_tables_r2_v1ar.do: STATA do file used to generate Table 1: Summary Statistics, Table B: Balance Test, and Table C: Design Test. list03_descriptive_graphs_r2_v1ar.do: STATA do file used to generate Fig 1: Self-reported mask-wearing in public, by country, Fig 2: Self-reported number of listed activities, by treatment vs. control groups, Fig 3: Stated vs. elicited mask wearing rates, by country, and Fig A: Differences between stated and elicited non-compliance with facemask wearing. list04_analyze_list_experiments_r2_v1ar.do: STATA do file used to generate Table 2: Multivariable analyses for the list experiments and Table 3: Multivariable analyses for stated noncompliance with wearing facemask. list05_differences_by_strata_r2_v1ar.do: STATA do file used to generate Table 4: Comparing Stated and Elicited Facemask Compliance. (ZIP) [file pgph.0001086.s002.zip › ReplicationMaterials/list02_symmary_stat_tables_r2_v1ar.do]

/*******************************************************************************
	   
* Do File Author: Atonu Rabbani atonu.rabbani@bracu.ac.bd
* Date  of creation:	15 June 2021

* Modified by: Atonu Rabbani atonu.rabbani@bracu.ac.bd
* Date of modification: 12 August 2022

* Objective of this do file: to create the summary stats and carry out the 
  balance and design tests.
	   
* Input: cleaned R2 datasets for Kenya, Nigeria, and Bangladesh
* Outputs:

  Table 1: Summary Statistics
  Table A2: Balance Test
  Table A3: Design Test

* Install kict pacakge if necessary ('net install kict' or 'ssc install kict')

*******************************************************************************/

**# Section 0: Preamble

display "`c(username)'"

if "`c(username)'" == "kgrepin"{
	global user "/Users/kgrepin/GlobalHealthPolicy Dropbox/Karen Grepin/RESEARCH PROJECTS/GENDER IN OUTBREAKS/Gates - Gender and COVID Project/Quantitative Surveys/Survey Data"
}
else if "`c(username)'" == "atonurabbani"{
	global dofiles "/Users/atonurabbani/Dropbox/Gates - Gender and COVID Project/Quantitative Surveys/Manuscripts/List experiment/2.dofiles/1_dofiles_Submission"
	global exhibits "/Users/atonurabbani/Dropbox/Gates - Gender and COVID Project/Quantitative Surveys/Manuscripts/List experiment/4.exhibits/RnR2"
}	

**# Section 1: Run the do file to set up the datasets

run "$dofiles/list01_organizing_variables_v4ar_r2_v1ar.do"
cd "$exhibits"

global covars "resp_female resp_age resp_married resp_paidemp resp_earn_shock resp_urban resp_children_d resp_children_n resp_hhsize resp_know_people resp_covid_risk resp_mask_selfonly resp_food_insecure resp_benefit" 

exit

summtab if round2 == 1 & country == 1, contvars($covars) ///
	catvars(resp_ed_kn) word wordname("table1a_summ_tab_kenya_rnr2") ///
	title("Table 1a: Summary Table Kenya") mean replace	wts(weight4) 
	
summtab if round2 == 1 & country == 2, contvars($covars) ///
	catvars(resp_ed_ng) word wordname("table1b_summ_tab_nigeria_rnr2") ///
	title("Table 1b: Summary Table Nigeria") mean replace wts(weight4)

summtab if round2 == 1 & country == 3, contvars($covars) ///
	catvars(resp_ed_bd) word wordname("table1c_summ_tab_bangladesh_rnr2") ///
	title("Table 1c: Summary Table Bangladesh") mean replace wts(weight4) 

**# Table A2: Balance test by countries

summtab if round2 == 1 & country == 1, by(list_exp) ///
	contvars($covars) ///
	catvars(resp_ed_kn) word wordname("tableA1a_balance_kenya") ///
	title("Table A1.a: Balance Test for Kenya") total mean pval replace	wts(weight4) 

summtab if round2 == 1 & country == 2, by(list_exp) ///
	contvars($covars) ///
	catvars(resp_ed_ng) word wordname("tableA1b_balance_nigeria") ///
	title("Table A1.b: Balance Test for Nigeria") total mean pval replace wts(weight4) 

summtab if round2 == 1 & country == 3, by(list_exp) ///
	contvars($covars) ///
	catvars(resp_ed_bd) word wordname("tableA1c_balance_bangladesh") ///
	title("Table A1.c: Balance Test for Bangladesh") total mean pval replace wts(weight4) 

**# Table A3: Tests for design effects

kict deff list_count if round2 == 1 & country == 1, nnonkey(4) condition(list_exp) // Kenya

kict deff list_count if round2 == 1 & country == 2, nnonkey(4) condition(list_exp) // Nigeria

kict deff list_count if round2 == 1 & country == 3, nnonkey(4) condition(list_exp) // Bangladesh

**# Table A3: Tests for floor and ceiling effects
* Note: Asadullah et al. (2020): PDF Page 16, also Table 7.
* Not sure how to interpret the results. There are always some variables that
* are significant. If the list items are correlated, it is possible to have certain
* variables to appear correlated with them. Not sure what we can say about them!

gen dummyfloor = [list_count == 0] if round2 == 1
gen dummyceiling = [list_count == 4] if (round2 == 1 & list_exp == 0)
replace dummyceiling = 1 if [list_count == 5] & (round2 == 1 & list_exp == 1)
replace dummyceiling = 0 if [dummyceiling == .] & (round2 == 1 & list_exp == 1)

logit dummyfloor $covars redu_kn2 redu_kn3 redu_kn4 [pweight = weight4] if round2 == 1 & country == 1, or

logit dummyfloor $covars redu_ng2 [pweight = weight4] if round2 == 1 & country == 2, or

logit dummyfloor $covars redu_bd2 redu_bd3 [pweight = weight4] if round2 == 1 & country == 3, or
