# Supplementary material for: Unmasking the truth: Experimental evidence of facemask compliance in Bangladesh, Kenya, and Nigeria during the COVID-19 pandemic
Source: PLOS Glob Public Health. 2023 Mar 30;3(3):e0001086. doi: 10.1371/journal.pgph.0001086 (PMC10062667; doi:10.1371/journal.pgph.0001086)
Supplement: S1 Data — list01_organizing_variables_v4ar_r2_v1ar.do: STATA do file used to generate processed dataset from raw dataset (not provided but available upon request from corresponding author). list02_symmary_stat_tables_r2_v1ar.do: STATA do file used to generate Table 1: Summary Statistics, Table B: Balance Test, and Table C: Design Test. list03_descriptive_graphs_r2_v1ar.do: STATA do file used to generate Fig 1: Self-reported mask-wearing in public, by country, Fig 2: Self-reported number of listed activities, by treatment vs. control groups, Fig 3: Stated vs. elicited mask wearing rates, by country, and Fig A: Differences between stated and elicited non-compliance with facemask wearing. list04_analyze_list_experiments_r2_v1ar.do: STATA do file used to generate Table 2: Multivariable analyses for the list experiments and Table 3: Multivariable analyses for stated noncompliance with wearing facemask. list05_differences_by_strata_r2_v1ar.do: STATA do file used to generate Table 4: Comparing Stated and Elicited Facemask Compliance. (ZIP) [file pgph.0001086.s002.zip › ReplicationMaterials/list01_organizing_variables_v4ar_r2_v1ar.do]

/*******************************************************************************

	   * Do File Author: Karen Grepin kgrepin@hku.hk
	   * Date  of creation: 16 April 2021

	   * Modified by: Atonu Rabbani atonu.rabbani@bracu.ac.bd
	   * Date of modification: 12 August 2022

	   * Objective of this do file: to set up the list experiment data
	   * Input: cleaned R2 datasets for Kenya, Nigeria, and Bangladesh
	   * Output: list_exp_data_plos_gh.dta

*******************************************************************************/

**# Section 0: Preamble

clear all

tempfile temp1a temp1b temp2a temp2b temp3a temp3b

// Preamble

display "`c(username)'"

if "`c(username)'" == "kgrepin"{
	global user "/Users/kgrepin/Dropbox/Gates - Gender and COVID Project/Quantitative Surveys"
}
else if "`c(username)'" == "atonurabbani"{
	global user "/Users/atonurabbani/Dropbox/Gates - Gender and COVID Project/Quantitative Surveys"
	global datafolder "/Users/atonurabbani/Dropbox/Gates - Gender and COVID Project/Quantitative Surveys/Manuscripts/Evaluation of Policies/Data analysis/2021/Survey Data copy/Output"
}	

// path to folder where tables and graphs be saved
// Atonu: Actually this is where we have all the datasets.

*glo exhibits "$user/Manuscripts/List experiment/5.manuscript/PLOS GLOBAL PUBLIC HEALTH/2-2nd SUBMISSION/Figures"
glo csvdata "$user/Manuscripts/List experiment/3.dtafiles"

// path to folder where logs are to be saved
glo logsfolder "$user/Logs"

**# Section I: Load the country specific datasets

**# Section Ia: Kenya - Round 2

use "$datafolder/Round2_kenya.dta", clear		// Only followed-up sample

gen respid = substr(caseid,3,6)	// caseid is string. Generate a numeric
destring respid, replace		// respondent ID

gen resp_female = [gender_bl == "Female"]
gen resp_married = [maritalstatus == 2]
gen resp_paidemp = [paidemploy == 1]
gen resp_earn_shock = [sc_shock_1 + sc_shock_2 + sc_shock_3 > 1]
gen resp_urban = [currentlocation == 2]
clonevar resp_children_d = have_children
clonevar resp_children_n = children
gen resp_hhsize = hh_adults_bl + children
clonevar resp_know_people = know_people
clonevar resp_covid_risk = covid_risk
clonevar resp_mask_selfonly = mask_selfonly
gen resp_stated_mask = [pv_mask == 1 | pv_mask == 2]
gen resp_stated_mask_1 = [pv_mask == 1]

clonevar resp_food_insecure = fs_lackfoodmoney
clonevar resp_benefit = rp_benefit

keep respid resp_* list_count list_exp weight? pv_mask 
drop resp_age_update resp_age_diff resp_match resp_gender_confirm resp_age_bl

save `temp1a'

**# Section Ib: Kenya - Baseline

use "$datafolder/Round1_kenya.dta", clear

gen respid = substr(caseid,3,6)	// caseid is string. Generate a numeric
destring respid, replace		// respondent ID

recode education_level (. = .) (0/2 = 1 "Primary or below") (3 = 2 "Secondary") ///	// Please DON'T USE edu_highest, people who didnt't attend school skipped it
	(4 = 3 "Tertiary"), gen(resp_ed_kn)						// use education_level instead 

gen resp_wscore = combscore1
label var resp_wscore "Round 1 Wealth Score"

keep respid resp_ed_kn resp_wscore

gen country = 1					// Country identifier: 1 = Kenya

sort respid

merge 1:1 respid using `temp1a'
gen round2 = [_merge == 3]
drop _merge

save `temp1b'

**# Section IIa: Nigeria

use "$datafolder/Round2_nigeria.dta", clear

gen respid = substr(caseid,3,5)	// caseid is string. Generate a numeric
destring respid, replace		// respondent ID

gen resp_female = [gender_bl == "Female"]
gen resp_married = [maritalstatus == 2]
gen resp_paidemp = [paidemploy == 1]
gen resp_earn_shock = [sc_shock_1 + sc_shock_2 + sc_shock_3 > 1]
gen resp_urban = [currentlocation == 2]
clonevar resp_children_d = have_children
clonevar resp_children_n = children
gen resp_hhsize = hh_adults_bl + children
clonevar resp_know_people = know_people
clonevar resp_covid_risk = covid_risk
clonevar resp_mask_selfonly = dm_mask_1
gen resp_stated_mask = [pv_mask == 1 | pv_mask == 2]
gen resp_stated_mask_1 = [pv_mask == 1]

gen resp_wscore = combscore4
label var resp_wscore "Round 2 Wealth Score [combscore4]"

clonevar resp_food_insecure = fs_lackfoodmoney
clonevar resp_benefit = rp_benefit

rename (wt_panel_?) (weight?)

keep respid resp_* list_count list_exp weight? pv_mask 
drop resp_age_update resp_age_diff resp_match resp_gender_confirm ///
	resp_age_bl 

save `temp2a'

**# Section IIb: Nigeria - Baseline Data

use "$datafolder/Round1_nigeria.dta", clear

gen respid = substr(caseid,3,5)	// caseid is string. Generate a numeric
destring respid, replace		// respondent ID

recode education_level (-999 -888 . = .) (0/3 = 1 "Secondary or below") (4 = 2 "Higher"), gen(resp_ed_ng)	// Please DON'T USE edu_highest, people who didnt't attended school skipped it
																								// use education_level instead 
keep respid resp_ed_ng

gen country = 2					// Country identifier: 2 = Nigeria

sort respid

merge 1:1 respid using `temp2a'
gen round2 = [_merge == 3]
drop _merge

save `temp2b'

**# Section IIIa: Bangladesh - Round 2

use "$datafolder/Round2_bangladesh.dta", clear

gen respid = substr(caseid,3,5)	// caseid is string. Generate a numeric
destring respid, replace		// respondent ID	

gen resp_female = [resp_gender_confirm == 2]
gen resp_married = [maritalstatus == 2]
gen resp_paidemp = [paidemploy == 1]
gen resp_earn_shock = [sc_shock_1 + sc_shock_2 + sc_shock_3 > 1]
gen resp_urban = [currentlocation == 2]
clonevar resp_children_d = have_children
clonevar resp_children_n = children_total
clonevar resp_hhsize = hhsize
clonevar resp_know_people = know_people
clonevar resp_covid_risk = covid_risk
gen resp_mask_selfonly = [dm_mask == 1]
gen resp_stated_mask = [pv_mask == 1 | pv_mask == 2]
gen resp_stated_mask_1 = [pv_mask == 1]

clonevar resp_food_insecure = fs_lackfoodmoney
clonevar resp_benefit = rp_benefit

gen resp_wscore = combscore4
label var resp_wscore "Round 2 Wealth Score [combscore4]"

ren (r2_weight?) (weight?)

keep respid resp_* list_count list_exp pv_mask weight? 
drop resp_match

sort respid

save `temp3a'

**# Section IIIb: Bangladesh - Round 1

use "$datafolder/Round1_bangladesh.dta", clear

gen respid = substr(caseid,3,5)	// caseid is string. Generate a numeric
destring respid, replace		// respondent ID	

recode education_level (. = 1) (0/1 = 1 "Pre-primary") (2 = 2 "Primary") ///				// use education_level instead 
	(3/7 = 3 "SSC or higher"), gen(resp_ed_bd)

keep respid resp_ed_bd resp_age /*weight?*/

gen country = 3

sort respid

merge 1:1 respid using `temp3a'
gen round2 = [_merge == 3]
drop _merge

**# Section IV: Append data from three countries

append using `temp1b'
append using `temp2b'

label def country 1 "Kenya" 2 "Nigeria" 3 "Bangladesh"
label val country country
label var country "Country"

recode resp_stated_mask (1 = 0 "No") (0 = 1 "Yes"), gen(resp_stated_no_mask)
recode resp_stated_mask_1 (1 = 0 "No") (0 = 1 "Yes"), gen(resp_stated_no_mask_1)

label var resp_wscore "Wealth: R2 [combscore4] for N and B, R1 [combscore1] for K"

order respid country round2 resp_female resp_age resp_married resp_ed_kn resp_ed_ng ///
	resp_ed_bd resp_paidemp resp_earn_shock resp_urban resp_children_d resp_children_n ///
	resp_hhsize resp_know_people resp_covid_risk pv_mask resp_stated_no_mask 
order weight1-weight5, b(weight6)

label var resp_female "= 1 if female"
label var resp_married "= 1 if currently married"
label var resp_age "Age (in years)"

label var resp_ed_kn "Respondent's education categories Kenya"
label var resp_ed_ng "Respondent's education categories Nigeria"
label var resp_ed_bd "Respondent's education categories Bangladesh"
label var resp_paidemp "= 1 if employed"
label var resp_earn_shock "= 1 if experienced an income shock"
label var resp_urban "= 1 if living in urban areas"
label var resp_children_d "= 1 if respondent has children"
label var resp_children_n "Total number of children"
label var resp_hhsize "Household size"
label var resp_know_people "= 1 if knows people with COVID-19"
label var resp_covid_risk "= 1 if considers vulnerable to COVID-19"
label var resp_stated_mask "= 1 if stated mask wearing"
label var resp_stated_mask_1 "= 1 if stated always mask wearing"
label var resp_mask_selfonly "= 1 if decide her/himself to weak mask"

label var resp_food_insecure "= 1 if foor insecured (over last 7 days)"
label var resp_benefit "Score for forward lookingness (grit?)"

tab resp_ed_kn if country == 1, gen(redu_kn)
tab resp_ed_ng if country == 2, gen(redu_ng)
tab resp_ed_bd if country == 3, gen(redu_bd)

global covars "resp_female resp_age resp_married resp_paidemp resp_earn_shock resp_urban resp_children_d resp_children_n resp_hhsize resp_know_people resp_covid_risk resp_mask_selfonly resp_food_insecure resp_benefit" 
global covars_kn "$covars redu_kn2 redu_kn3 redu_kn4"
global covars_ng "$covars redu_ng2"
global covars_bd "$covars redu_bd2 redu_bd3"

/* Saving the final analytical data file for the PLoS GL Manuscripts/Evaluation

save "$csvdata/list_exp_data_plos_gh.dta"

*/

exit

*   ~~~~~~~~~~~~~~~~~~~~~~~~~~~~~~~~~~~~~~~~~~~~~~~~~~~~~~~~~~~~~~~~~~~~~~~~~~~
**# Section V: Save the data as csv for analyses in R
*   ~~~~~~~~~~~~~~~~~~~~~~~~~~~~~~~~~~~~~~~~~~~~~~~~~~~~~~~~~~~~~~~~~~~~~~~~~~~

preserve
keep if country == 1
egen nmis = rmiss($covars_kn)
*tab nmis
drop if nmis ~= 0
keep list_count list_exp $covars_kn
count
export delimited using "$csvdata/ggc_list_data_kn.csv", replace
restore

preserve
keep if country == 2
egen nmis = rmiss($covars_ng)
*tab nmis
drop if nmis ~= 0
keep list_count list_exp $covars_ng
count
export delimited using "$csvdata/ggc_list_data_ng.csv", replace
restore

preserve
keep if country == 3
egen nmis = rmiss($covars_bd)
*tab nmis
drop if nmis ~= 0
keep list_count list_exp $covars_bd
count
export delimited using "$csvdata/ggc_list_data_bd.csv", replace
restore
