# Supplementary material for: Unmasking the truth: Experimental evidence of facemask compliance in Bangladesh, Kenya, and Nigeria during the COVID-19 pandemic
Source: PLOS Glob Public Health. 2023 Mar 30;3(3):e0001086. doi: 10.1371/journal.pgph.0001086 (PMC10062667; doi:10.1371/journal.pgph.0001086)
Supplement: S1 Data — list01_organizing_variables_v4ar_r2_v1ar.do: STATA do file used to generate processed dataset from raw dataset (not provided but available upon request from corresponding author). list02_symmary_stat_tables_r2_v1ar.do: STATA do file used to generate Table 1: Summary Statistics, Table B: Balance Test, and Table C: Design Test. list03_descriptive_graphs_r2_v1ar.do: STATA do file used to generate Fig 1: Self-reported mask-wearing in public, by country, Fig 2: Self-reported number of listed activities, by treatment vs. control groups, Fig 3: Stated vs. elicited mask wearing rates, by country, and Fig A: Differences between stated and elicited non-compliance with facemask wearing. list04_analyze_list_experiments_r2_v1ar.do: STATA do file used to generate Table 2: Multivariable analyses for the list experiments and Table 3: Multivariable analyses for stated noncompliance with wearing facemask. list05_differences_by_strata_r2_v1ar.do: STATA do file used to generate Table 4: Comparing Stated and Elicited Facemask Compliance. (ZIP) [file pgph.0001086.s002.zip › ReplicationMaterials/Readme.txt]

There are five dofiles and one dataset in this replication package. 

*1. list01_organizing_variables_v4ar_r1ar.do produces the datafile we used for all analyses and producing all Tables and Figures in the paper and appendix. This dofile extracts the necessary variables from the country and round specific raw data files. The following analytical data set is included here:

list_exp_data_plos_gh.dta

*2. list02_symmary_stat_tables.do produces the following exhibits:

Table 1: Summary Statistics
Table A2: Balance Test
Table A3: Design Test

*3. list03_descriptive_graphs_r1ar.do produces the following exhibits:

Figure 1: Self-reported mask-wearing in public, by country
Figure 2: Self-reported number of listed activities, by treatment vs. control groups
Figure 3: Stated vs. elicited mask wearing rates, by country
Figure A1: Differences between stated and elicited non-compliance with facemask wearing

*4. list04_analyze_list_experiments.do produces the following exhibits:

Table 2: Multivariable analyses for the list experiments
Table 3: Multivariable analyses for stated noncompliance with wearing facemask

*5. list05_differences_by_strata.do produces the following exhibits:

Table 4: Comparing Stated and Elicited Facemask Compliance

For any questions, please contact the corresponding author: Dr Karen Grépin, kgrepin@hku.hk for more information.
