# Supplementary material for: Unmasking the truth: Experimental evidence of facemask compliance in Bangladesh, Kenya, and Nigeria during the COVID-19 pandemic
Source: PLOS Glob Public Health. 2023 Mar 30;3(3):e0001086. doi: 10.1371/journal.pgph.0001086 (PMC10062667; doi:10.1371/journal.pgph.0001086)
Supplement: S1 Data — list01_organizing_variables_v4ar_r2_v1ar.do: STATA do file used to generate processed dataset from raw dataset (not provided but available upon request from corresponding author). list02_symmary_stat_tables_r2_v1ar.do: STATA do file used to generate Table 1: Summary Statistics, Table B: Balance Test, and Table C: Design Test. list03_descriptive_graphs_r2_v1ar.do: STATA do file used to generate Fig 1: Self-reported mask-wearing in public, by country, Fig 2: Self-reported number of listed activities, by treatment vs. control groups, Fig 3: Stated vs. elicited mask wearing rates, by country, and Fig A: Differences between stated and elicited non-compliance with facemask wearing. list04_analyze_list_experiments_r2_v1ar.do: STATA do file used to generate Table 2: Multivariable analyses for the list experiments and Table 3: Multivariable analyses for stated noncompliance with wearing facemask. list05_differences_by_strata_r2_v1ar.do: STATA do file used to generate Table 4: Comparing Stated and Elicited Facemask Compliance. (ZIP) [file pgph.0001086.s002.zip › ReplicationMaterials/list05_differences_by_strata_r2_v1ar.do]

/*******************************************************************************
	   * Do File Author: Atonu Rabbani atonu.rabbani@bracu.ac.bd
	   * Date  of creation: 27 September 2021

	   * Modified by: Atonu Rabbani
	   * Date of modification: 12 Ausgust 2022

	   * Objective of this do file: to compare differences between stated and elicited 
	   * 							 mask wearing by different strata
	   * Input: cleaned R2 datasets for Kenya, Nigeria, and Bangladesh
	   * Output: 
	   
	   * Table 4: Comparing Stated and Elicited Facemask Compliance

   *******************************************************************************/

tempfile table4

**# Section 0: Preamble

display "`c(username)'"

if "`c(username)'" == "kgrepin"{
	global user "/Users/kgrepin/GlobalHealthPolicy Dropbox/Karen Grepin/RESEARCH PROJECTS/GENDER IN OUTBREAKS/Gates - Gender and COVID Project/Quantitative Surveys/Survey Data"
}
else if "`c(username)'" == "atonurabbani"{
	global dofiles "/Users/atonurabbani/Dropbox/Gates - Gender and COVID Project/Quantitative Surveys/Manuscripts/List experiment/2.dofiles/1_dofiles_Submission"
	global exhibits "/Users/atonurabbani/Dropbox/Gates - Gender and COVID Project/Quantitative Surveys/Manuscripts/List experiment/4.exhibits/RnR2"
}	

**# Section 1: Run the do file to set up the datasets

run "$dofiles/list01_organizing_variables_v4ar_r2_v1ar.do"
cd "$exhibits"

gen ones = 1

exit

gen sample1 = [resp_female == 0]		// Male
gen sample2 = [resp_female == 1]		// Female

xtile resp_age_med_kn = resp_age if country == 1 & round2 == 1 & resp_age ~= .
xtile resp_age_med_ng = resp_age if country == 2 & round2 == 1 & resp_age ~= .
xtile resp_age_med_bd = resp_age if country == 3 & round2 == 1 & resp_age ~= .

gen sample3 = [resp_age_med_kn == 1 | resp_age_med_ng == 1 | resp_age_med_bd == 1]
gen sample4 = [resp_age_med_kn == 2 | resp_age_med_ng == 2 | resp_age_med_bd == 2]

gen sample5 = [resp_married == 0]		// Currently unmarried
gen sample6 = [resp_married == 1]		// Currently married

gen sample7 = [resp_paidemp == 0]		// Not employed for payment
gen sample8 = [resp_paidemp == 1]		// Empolyed for payment

gen sample9 = [resp_earn_shock == 0]	// Did not experience employemnt shock
gen sample10 = [resp_earn_shock == 1]	// Experienced employemnt shock

gen sample11 = [resp_urban == 0]			// Lives in rural areas
gen sample12 = [resp_urban == 1]		// Lives in urban areas

gen sample13 = [resp_children_d == 0]	// Does not have children
gen sample14 = [resp_children_d == 1]	// Does have children

gen sample15 = [resp_hhsize == 1 | resp_hhsize == 2]
gen sample16 = [resp_hhsize >= 3 | resp_hhsize <= 5]
gen sample17 = [resp_hhsize >= 6 & resp_hhsize ~= .]

gen sample18 = [resp_know_people == 0]	// = 1 if knows people with COVID-19
gen sample19 = [resp_know_people == 1]

gen sample20 = [resp_covid_risk == 0]	// = 1 if considers vulnerable to COVID-19
gen sample21 = [resp_covid_risk == 1]

gen sample22 = [resp_mask_selfonly == 0] // = 1 if decide her/himself to weak mask
gen sample23 = [resp_mask_selfonly == 1]

gen sample24 = [resp_food_insecure == 0] // = 1 if food insecured (over last 7 days)
gen sample25 = [resp_food_insecure == 1] // = 

xtile resp_benefit_med_kn = resp_benefit if country == 1 & round2 == 1 & resp_benefit ~= .
xtile resp_benefit_med_ng = resp_benefit if country == 2 & round2 == 1 & resp_benefit ~= .
xtile resp_benefit_med_bd = resp_benefit if country == 3 & round2 == 1 & resp_benefit ~= .

gen sample26 = [resp_benefit_med_kn == 1 | resp_benefit_med_ng == 1 | resp_benefit_med_bd == 1]
gen sample27 = [resp_benefit_med_kn == 2 | resp_benefit_med_ng == 2 | resp_benefit_med_bd == 2]

*exit

**# Table 4: Comparing stated and elicited mask wearing

postfile buffer country sample meandiff meanp using `table4'

forv i = 1(1)3{

	forv j = 1(1)25{

		qui: reg list_count list_exp [iweight = weight4] if round2 == 1 & country == `i' & sample`j' == 1
		qui: estimates store m1

		qui: reg resp_stated_no_mask ones [iweight = weight4] if round2 == 1 & country == `i'  & sample`j' == 1, nocons
		qui: estimates store m2

		qui: suest m1 m2

		qui: local meandiff = [m1_mean]list_exp - [m2_mean]ones

		test [m1_mean]list_exp = [m2_mean]ones
		local meanp = r(p)

		local country = `i'
		local sample = `j'

		di `meandiff' `meanp'
		post buffer (`country') (`sample') (`meandiff') (`meanp')

	}
	if `i' == 1{
		forv j = 1(1)3{
			qui: reg list_count list_exp [iweight = weight4] if round2 == 1 & country == `i' & redu_kn`j' == 1
			qui: estimates store m1

			qui: reg resp_stated_no_mask ones [iweight = weight4] if round2 == 1 & country == `i' & redu_kn`j' == 1, nocons
			qui: estimates store m2

			qui: suest m1 m2

			qui: local meandiff = [m1_mean]list_exp - [m2_mean]ones

			test [m1_mean]list_exp = [m2_mean]ones
			local meanp = r(p)

			local country = `i'
			local sample = `j' + 100

			di `meandiff' `meanp'
			post buffer (`country') (`sample') (`meandiff') (`meanp')
		}
	}
	else if `i' == 2{
		forv j = 1(1)2{
			qui: reg list_count list_exp [iweight = weight4] if round2 == 1 & country == `i' & redu_ng`j' == 1
			qui: estimates store m1

			qui: reg resp_stated_no_mask ones [iweight = weight4] if round2 == 1 & country == `i' & redu_ng`j' == 1, nocons
			qui: estimates store m2

			qui: suest m1 m2

			qui: local meandiff = [m1_mean]list_exp - [m2_mean]ones

			test [m1_mean]list_exp = [m2_mean]ones
			local meanp = r(p)

			local country = `i'
			local sample = `j' + 100*`i'

			di `meandiff' `meanp'
			post buffer (`country') (`sample') (`meandiff') (`meanp')
		}
	}
	if `i' == 3{
		forv j = 1(1)3{
			qui: reg list_count list_exp [iweight = weight4] if round2 == 1 & country == `i' & redu_bd`j' == 1
			qui: estimates store m1

			qui: reg resp_stated_no_mask ones [iweight = weight4] if round2 == 1 & country == `i' & redu_bd`j' == 1, nocons
			qui: estimates store m2

			qui: suest m1 m2

			qui: local meandiff = [m1_mean]list_exp - [m2_mean]ones

			test [m1_mean]list_exp = [m2_mean]ones
			local meanp = r(p)

			local country = `i'
			local sample = `j' + 100*`i'

			di `meandiff' `meanp'
			post buffer (`country') (`sample') (`meandiff') (`meanp')
		}
	}
}
postclose buffer

use `table4', clear

reshape wide meandiff meanp, i(sample) j(country)

list, clean
