# Supplementary material for: Unmasking the truth: Experimental evidence of facemask compliance in Bangladesh, Kenya, and Nigeria during the COVID-19 pandemic
Source: PLOS Glob Public Health. 2023 Mar 30;3(3):e0001086. doi: 10.1371/journal.pgph.0001086 (PMC10062667; doi:10.1371/journal.pgph.0001086)
Supplement: S1 Data — list01_organizing_variables_v4ar_r2_v1ar.do: STATA do file used to generate processed dataset from raw dataset (not provided but available upon request from corresponding author). list02_symmary_stat_tables_r2_v1ar.do: STATA do file used to generate Table 1: Summary Statistics, Table B: Balance Test, and Table C: Design Test. list03_descriptive_graphs_r2_v1ar.do: STATA do file used to generate Fig 1: Self-reported mask-wearing in public, by country, Fig 2: Self-reported number of listed activities, by treatment vs. control groups, Fig 3: Stated vs. elicited mask wearing rates, by country, and Fig A: Differences between stated and elicited non-compliance with facemask wearing. list04_analyze_list_experiments_r2_v1ar.do: STATA do file used to generate Table 2: Multivariable analyses for the list experiments and Table 3: Multivariable analyses for stated noncompliance with wearing facemask. list05_differences_by_strata_r2_v1ar.do: STATA do file used to generate Table 4: Comparing Stated and Elicited Facemask Compliance. (ZIP) [file pgph.0001086.s002.zip › ReplicationMaterials/list04_analyze_list_experiments_r2_v1ar.do]

/*******************************************************************************
* Do File Author: Karen Grepin kgrepin@hku.hk
* Date  of creation: April 16, 2021

* Modified by: Atonu Rabbani atonu.rabbani@bracu.ac.bd
* Date of modification: 12 August, 2021

* Objective of this do file: to set up and analyze the list experiment data
* Input: Final analytical dataset for Kenya, Nigeria, and Bangladesh
* Outputs: 

Table 2: Multivariable analyses for the list experiments
Table 3: Multivariable analyses for stated noncompliance with wearing facemask

* Install kict pacakge if necessary ('net install kict' or 'ssc install kict')

*******************************************************************************/

**# Section 0: Preamble

display "`c(username)'"

if "`c(username)'" == "kgrepin"{
	global user "/Users/kgrepin/GlobalHealthPolicy Dropbox/Karen Grepin/RESEARCH PROJECTS/GENDER IN OUTBREAKS/Gates - Gender and COVID Project/Quantitative Surveys/Survey Data"
}
else if "`c(username)'" == "atonurabbani"{
	global dofiles "/Users/atonurabbani/Dropbox/Gates - Gender and COVID Project/Quantitative Surveys/Manuscripts/List experiment/2.dofiles/1_dofiles_Submission"
	global exhibits "/Users/atonurabbani/Dropbox/Gates - Gender and COVID Project/Quantitative Surveys/Manuscripts/List experiment/4.exhibits/RnR2"
}	

**# Section 1: Run the do file to set up the datasets

run "$dofiles/list01_organizing_variables_v4ar_r2_v1ar.do"
cd "$exhibits"

* Next we estimate the LINEAR difference in means estimator for the full sample with gender included
* ADD MORE VARIABLES WHEN THEY COME

global covars "resp_female resp_age resp_married resp_paidemp resp_earn_shock resp_urban resp_children_d resp_children_n resp_hhsize resp_know_people resp_covid_risk resp_mask_selfonly resp_food_insecure resp_benefit"

**# Check the missing variables and final sample size

egen nmiss_kn = rmiss($covars redu_kn2 redu_kn3) if round2 == 1 & country == 1

egen nmiss_ng = rmiss($covars redu_ng? weight4) if round2 == 1 & country == 2

egen nmiss_bd = rmiss($covars redu_bd? weight4) if round2 == 1 & country == 3

exit

**# Table 2: Analyzing elicited facemask compliance using list experiments

/*

eststo clear

eststo c1: kict ls list_count $covars redu_kn2 redu_kn3 [pweight = weight4] if round2 == 1 & country == 1, ///
	nnonkey(4) condition(list_exp) estimator(linear)
	
eststo c2: kict ls list_count $covars redu_ng2 [pweight = weight4] if round2 == 1 & country == 2, ///
	nnonkey(4) condition(list_exp) estimator(linear)

eststo c3: kict ls list_count $covars redu_bd2 redu_bd3 [pweight = weight4] if round2 == 1 & country == 3, ///
	nnonkey(4) condition(list_exp) estimator(linear)

estout c1 c2 c3 using table2.txt, cells(b(fmt(3) star) se(fmt(3) par(`"="("' `")""'))) mlabel("Kenya" "Nigeria" "Bangladesh") replace

exit
*/

**# Table 3: Analyzing stated facemask compliance

eststo clear

logit resp_stated_no_mask $covars redu_kn2 redu_kn3 [pweight = weight4] if round2 == 1 & country == 1, or
eststo c1: mfx
*eststo: margins, dydx($covars redu_kn2 redu_kn3 redu_kn4)

logit resp_stated_no_mask $covars redu_ng2 [pweight = weight4] if round2 == 1 & country == 2, or
eststo c2: mfx
*eststo: margins, dydx($covars redu_ng2)

logit resp_stated_no_mask $covars redu_bd2 redu_bd3 [pweight = weight4] if round2 == 1 & country == 3, or
eststo c3: mfx
*eststo: margins, dydx($covars redu_bd2 redu_bd3)

estout c1 c2 c3  using table3.txt, cells(b(fmt(3) star) se(fmt(3) par(`"="("' `")""'))) ///
	mlabel("Kenya" "Nigeria" "Bangladesh") margin replace
